# Supplementary material for: Heterologous Biosynthesis of Myxobacterial Antibiotic Miuraenamide A
Source: Molecules. 2023 Mar 20;28(6):2815. doi: 10.3390/molecules28062815 (PMC10051162; doi:10.3390/molecules28062815)
Supplement: Supplementary file 1 [file molecules-28-02815-s001.zip]

Archive with 1 entries (1 files):
- molecules-2253265-supplementary.pdf
